# Supplementary material for: Antibody Prevalence and Risk Factors Associated with Rickettsia spp. in a Pediatric Cohort: SFGR Remains Underdiagnosed and Underreported in El Salvador
Source: Pathogens. 2022 Oct 27;11(11):1241. doi: 10.3390/pathogens11111241 (PMC9696242; doi:10.3390/pathogens11111241)
Supplement: Supplementary file 1 [file pathogens-11-01241-s001.zip]

Archive with 1 entries (1 files):
- pathogens-1966708-supplementary.pdf
